# Supplementary material for: Systematic Pan-Cancer Analysis Identifies PHF6 as an Immunological and Prognostic Biomarker
Source: Diagnostics (Basel). 2025 Dec 29;16(1):110. doi: 10.3390/diagnostics16010110 (PMC12785632; doi:10.3390/diagnostics16010110)
Supplement: Supplementary file 1 [file diagnostics-16-00110-s001.zip › Table S1.xlsx]

## Sheet: ESTIMATE score
Immu	StromalScore	StromalScore	ImmuneScore	ImmuneScore	ESTIMATEScore	ESTIMATEScore
Method	spearman_R	spearman_P	spearman_R	spearman_P	spearman_R	spearman_P
TCGA-GBM(N=152)	-0.450592	5.71234e-09	-0.48698	1.99454e-10	-0.483879	2.69634e-10
TCGA-GBMLGG(N=656)	-0.421835	1.09244e-29	-0.370966	7.84838e-23	-0.397503	2.9298e-26
TCGA-LGG(N=504)	-0.338844	5.25345e-15	-0.260876	2.75842e-09	-0.29598	1.1955e-11
TCGA-CESC(N=291)	-0.117161	0.0458371	-0.307827	8.35792e-08	-0.243688	2.63821e-05
TCGA-LUAD(N=500)	-0.0150445	0.737186	-0.105346	0.0184589	-0.0607694	0.174877
TCGA-COAD(N=282)	0.107651	0.0710779	-0.010345	0.862687	0.0594935	0.319488
TCGA-COADREAD(N=373)	0.0896988	0.083622	-0.00581737	0.910843	0.0496936	0.33851
TCGA-LAML(N=149)	-0.137947	0.0934038	-0.289774	0.000337621	-0.239957	0.00320278
TCGA-BRCA(N=1077)	-0.0910174	0.00279235	-0.159425	1.44404e-07	-0.145038	1.75652e-06
TCGA-ESCA(N=181)	-0.0783644	0.294365	-0.235313	0.00142878	-0.172399	0.0203018
TCGA-STES(N=569)	-0.220042	1.14283e-07	-0.27246	3.83413e-11	-0.27001	5.80791e-11
TCGA-SARC(N=258)	-0.418141	2.42787e-12	-0.421714	1.51051e-12	-0.443721	7.16144e-14
TCGA-KIRP(N=285)	-0.110021	0.0636195	-0.273168	2.85951e-06	-0.222504	0.000152241
TCGA-KIPAN(N=878)	0.104408	0.00194983	-0.0731403	0.0302317	0.0159614	0.636706
TCGA-STAD(N=388)	-0.144831	0.0042536	-0.146573	0.00381	-0.165014	0.00110514
TCGA-PRAD(N=495)	0.0250373	0.5784	-0.0493664	0.27298	-0.00937355	0.835209
TCGA-UCEC(N=178)	-0.164862	0.0278702	-0.403759	2.28865e-08	-0.333537	5.37599e-06
TCGA-HNSC(N=517)	-0.0386651	0.380294	-0.142882	0.00112334	-0.101395	0.0211189
TCGA-KIRC(N=528)	0.15439	0.000370047	-0.0763752	0.0795383	0.029397	0.500289
TCGA-LUSC(N=491)	-0.263574	3.01639e-09	-0.277976	3.6623e-10	-0.283018	1.69949e-10
TCGA-THYM(N=118)	-0.123155	0.183969	-0.281046	0.00205045	-0.269659	0.00314736
TCGA-LIHC(N=363)	-0.068442	0.19325	-0.134827	0.0101204	-0.114892	0.0286201
TCGA-THCA(N=503)	-0.184603	3.10313e-05	-0.281602	1.27139e-10	-0.259221	3.62592e-09
TCGA-MESO(N=85)	0.0600165	0.585324	-0.195264	0.0733143	-0.123981	0.25827
TCGA-READ(N=91)	0.0179172	0.866135	0.0235153	0.824897	0.00848078	0.936409
TCGA-SKCM-M(N=351)	-0.0851078	0.111453	-0.102291	0.0555426	-0.102833	0.0542524
TCGA-SKCM(N=452)	-0.0594302	0.207266	-0.0676797	0.150845	-0.065962	0.161509
TCGA-PAAD(N=177)	0.129357	0.0861615	0.0364816	0.629751	0.0952687	0.20718
TCGA-OV(N=417)	-0.0786327	0.108849	-0.197824	4.74561e-05	-0.152541	0.00178453
TCGA-TGCT(N=132)	-0.00456822	0.95854	-0.432854	2.17677e-07	-0.348346	4.2568e-05
TCGA-PCPG(N=177)	-0.35015	1.77434e-06	-0.306936	3.24805e-05	-0.344316	2.69676e-06
TCGA-SKCM-P(N=101)	-0.274011	0.005558	-0.279497	0.00464617	-0.2875	0.00355478
TCGA-UVM(N=79)	-0.113372	0.319823	-0.0657176	0.565005	-0.0872868	0.444321
TCGA-UCS(N=56)	0.0820232	0.547856	-0.233288	0.0835668	-0.118592	0.384015
TCGA-BLCA(N=405)	-0.241354	8.87885e-07	-0.218311	9.27427e-06	-0.248381	4.13424e-07
TCGA-ACC(N=77)	-0.112375	0.33053	-0.214419	0.0611259	-0.170765	0.137577
TCGA-KICH(N=65)	-0.160364	0.201926	-0.179551	0.152384	-0.175334	0.162412
TCGA-CHOL(N=36)	0.190734	0.265159	0.0311454	0.8569	0.0826255	0.631883
TCGA-DLBC(N=46)	0.0740718	0.624681	0.07327	0.628445	0.130073	0.388915
